# Supplementary material for: Diverse bacteriophages for biocontrol of ESBL- and AmpC-β-lactamase-producing E. coli
Source: iScience. 2024 Jan 17;27(2):108826. doi: 10.1016/j.isci.2024.108826 (PMC10844046; doi:10.1016/j.isci.2024.108826)
Supplement: Table S1. Access to ESBL/AmpC E. coli sequences 4 and information about O- and H-antigen as determined by Enterobase, related to Figure 4 [file mmc2.xlsx]

## Sheet: Ark1
Table S1: Access to ESBL/AmpC E. coli sequences, related to Figure 4.
Strain name	Study Accession	Sample Accession	Secondary Sample Accession
ESBL1	PRJEB22091	SAMEA104205957	ERS1864975
ESBL2	PRJEB22091	SAMEA104205964	ERS1864982
ESBL3	PRJEB22091	SAMEA104205966	ERS1864984
ESBL4	PRJEB22091	SAMEA104205968	ERS1864986
ESBL5	PRJEB22091	SAMEA104205969	ERS1864987
ESBL6	PRJEB22091	SAMEA104205974	ERS1864992
ESBL7	PRJEB22091	SAMEA104205976	ERS1864994
ESBL8	PRJEB22091	SAMEA104205977	ERS1864995
ESBL9	PRJEB22091	SAMEA104205980	ERS1864998
ESBL10	PRJEB22091	SAMEA104205984	ERS1865002
ESBL11	PRJEB22091	SAMEA104205985	ERS1865003
ESBL12	PRJEB22091	SAMEA104205986	ERS1865004
ESBL13	PRJEB14641	SAMEA4058476	ERS1229586
ESBL14	PRJEB14641	SAMEA4058477	ERS1229587
ESBL15	PRJEB14641	SAMEA4058478	ERS1229588
ESBL16	PRJEB14641	SAMEA4058461	ERS1229571
ESBL17	PRJEB14086	SAMEA3993565	ERS1164675
ESBL18	PRJEB14086	SAMEA3993566	ERS1164676
ESBL19	PRJEB14086	SAMEA3993567	ERS1164677
ESBL20	PRJEB14086	SAMEA3993568	ERS1164678
ESBL21	PRJEB14086	SAMEA3993569	ERS1164679
ESBL22	PRJEB14086	SAMEA3993570	ERS1164680
ESBL23	PRJEB14086	SAMEA3993571	ERS1164681
ESBL24	PRJEB14086	SAMEA3993572	ERS1164682
ESBL25	PRJEB14086	SAMEA3993573	ERS1164683
ESBL26	PRJEB14086	SAMEA3993574	ERS1164684
ESBL27	PRJEB14086	SAMEA3993575	ERS1164685
ESBL28	PRJEB14086	SAMEA3993576	ERS1164686
ESBL29	PRJEB14086	SAMEA3993577	ERS1164687
ESBL30	PRJEB14086	SAMEA3993578	ERS1164688
ESBL31	PRJEB14086	SAMEA3993581	ERS1164691
ESBL32	PRJEB14086	SAMEA3993582	ERS1164692
ESBL33	PRJEB14086	SAMEA3993583	ERS1164693
ESBL34	PRJEB14086	SAMEA3993584	ERS1164694
ESBL35	PRJEB14086	SAMEA3993585	ERS1164695
ESBL36	PRJEB14086	SAMEA3993587	ERS1164697
ESBL37	PRJEB14086	SAMEA3993588	ERS1164698
ESBL38	PRJEB14086	SAMEA3993589	ERS1164699
ESBL39	PRJEB14086	SAMEA3993591	ERS1164701
ESBL40	PRJEB14086	SAMEA3993592	ERS1164702
ESBL41	PRJEB14086	SAMEA3993593	ERS1164703
ESBL42	PRJEB14086	SAMEA3993594	ERS1164704
ESBL43	PRJEB14086	SAMEA3993595	ERS1164705
ESBL44	PRJEB14086	SAMEA3993596	ERS1164706
ESBL45	PRJEB14086	SAMEA3993598	ERS1164708
ESBL46	PRJEB14086	SAMEA3993600	ERS1164710
ESBL47	PRJEB14086	SAMEA3993606	ERS1164716
ESBL48	PRJEB14086	SAMEA3993607	ERS1164717
ESBL49	PRJEB14086	SAMEA3993608	ERS1164718
ESBL50	PRJEB14086	SAMEA3993609	ERS1164719
ESBL51	PRJEB14086	SAMEA3993610	ERS1164720
ESBL52	PRJEB14086	SAMEA3993611	ERS1164721
ESBL53	PRJEB14086	SAMEA3993612	ERS1164722
ESBL54	PRJEB14086	SAMEA3993615	ERS1164725
ESBL55	PRJEB14086	SAMEA3993616	ERS1164726
ESBL56	PRJEB14086	SAMEA3993617	ERS1164727
ESBL57	PRJEB14641	SAMEA4058361	ERS1229471
ESBL58	PRJEB14641	SAMEA4058362	ERS1229472
ESBL59	PRJEB14641	SAMEA4058363	ERS1229473
ESBL60	PRJEB14641	SAMEA4058365	ERS1229475
ESBL61	PRJEB14641	SAMEA4058366	ERS1229476
ESBL62	PRJEB14641	SAMEA4058367	ERS1229477
ESBL63	PRJEB14641	SAMEA4058368	ERS1229478
ESBL64	PRJEB14641	SAMEA4058371	ERS1229481
ESBL65	PRJEB14641	SAMEA4058372	ERS1229482
ESBL66	PRJEB14641	SAMEA4058373	ERS1229483
ESBL67	PRJEB14641	SAMEA4058374	ERS1229484
ESBL68	PRJEB14641	SAMEA4058377	ERS1229487
ESBL69	PRJEB14641	SAMEA4058379	ERS1229489
ESBL70	PRJEB14641	SAMEA4058380	ERS1229490
ESBL71	PRJEB14641	SAMEA4058381	ERS1229491
ESBL72	PRJEB14641	SAMEA4058382	ERS1229492
ESBL73	PRJEB14641	SAMEA4058384	ERS1229494
ESBL74	PRJEB14641	SAMEA4058385	ERS1229495
ESBL75	PRJEB14641	SAMEA4058386	ERS1229496
ESBL76	PRJEB14641	SAMEA4058387	ERS1229497
ESBL77	PRJEB14641	SAMEA4058388	ERS1229498
ESBL78	PRJEB14641	SAMEA4058389	ERS1229499
ESBL79	PRJEB14641	SAMEA4058390	ERS1229500
ESBL80	PRJEB14641	SAMEA4058391	ERS1229501
ESBL81	PRJEB14641	SAMEA4058392	ERS1229502
ESBL82	PRJEB14641	SAMEA4058393	ERS1229503
ESBL83	PRJEB14641	SAMEA4058395	ERS1229505
ESBL84	PRJEB14641	SAMEA4058397	ERS1229507
ESBL85	PRJEB14641	SAMEA4058400	ERS1229510
ESBL86	PRJEB14641	SAMEA4058401	ERS1229511
ESBL87	PRJEB14641	SAMEA4058402	ERS1229512
ESBL88	PRJEB14641	SAMEA4058403	ERS1229513
ESBL89	PRJEB14641	SAMEA4058404	ERS1229514
ESBL90	PRJEB14641	SAMEA4058405	ERS1229515
ESBL91	PRJEB14641	SAMEA4058406	ERS1229516
ESBL92	PRJEB14641	SAMEA4058407	ERS1229517
ESBL93	PRJEB14641	SAMEA4058408	ERS1229518
ESBL94	PRJEB14641	SAMEA4058409	ERS1229519
ESBL95	PRJEB14641	SAMEA4058410	ERS1229520
ESBL96	PRJEB14641	SAMEA4058411	ERS1229521
ESBL97	PRJEB14641	SAMEA4058412	ERS1229522
ESBL98	PRJEB14641	SAMEA4058413	ERS1229523
ESBL99	PRJEB14641	SAMEA4058414	ERS1229524
ESBL100	PRJEB14641	SAMEA4058415	ERS1229525
ESBL101	PRJEB14641	SAMEA4058416	ERS1229526
ESBL102	PRJEB14641	SAMEA4058417	ERS1229527
ESBL103	PRJEB14641	SAMEA4058418	ERS1229528
ESBL104	PRJEB14641	SAMEA4058419	ERS1229529
ESBL105	PRJEB14641	SAMEA4058420	ERS1229530
ESBL106	PRJEB14641	SAMEA4058421	ERS1229531
ESBL107	PRJEB14641	SAMEA4058422	ERS1229532
ESBL108	PRJEB14641	SAMEA4058423	ERS1229533
ESBL109	PRJEB14641	SAMEA4058425	ERS1229535
ESBL110	PRJEB14641	SAMEA4058426	ERS1229536
ESBL111	PRJEB14641	SAMEA4058427	ERS1229537
ESBL112	PRJEB14641	SAMEA4058428	ERS1229538
ESBL113	PRJEB14641	SAMEA4058429	ERS1229539
ESBL114	PRJEB14641	SAMEA4058430	ERS1229540
ESBL115	PRJEB14641	SAMEA4058431	ERS1229541
ESBL116	PRJEB14641	SAMEA4058432	ERS1229542
ESBL117	PRJEB14641	SAMEA4058433	ERS1229543
ESBL118	PRJEB14641	SAMEA4058434	ERS1229544
ESBL119	PRJEB14641	SAMEA4058435	ERS1229545
ESBL120	PRJEB14641	SAMEA4058436	ERS1229546
ESBL121	PRJEB14641	SAMEA4058437	ERS1229547
ESBL122	PRJEB14641	SAMEA4058438	ERS1229548
ESBL123	PRJEB14641	SAMEA4058439	ERS1229549
ESBL124	PRJEB14641	SAMEA4058440	ERS1229550
ESBL125	PRJEB14641	SAMEA4058441	ERS1229551
ESBL126	PRJEB14641	SAMEA4058442	ERS1229552
ESBL127	PRJEB14641	SAMEA4058468	ERS1229578
ESBL128	PRJEB14641	SAMEA4058469	ERS1229579
ESBL129	PRJEB14641	SAMEA4058470	ERS1229580
ESBL130	PRJEB14641	SAMEA4058471	ERS1229581
ESBL131	PRJEB14641	SAMEA4058472	ERS1229582
ESBL132	PRJEB14641	SAMEA4058473	ERS1229583
ESBL133	PRJEB22091	SAMEA104205989	ERS1865007
ESBL134	PRJEB22091	SAMEA104205991	ERS1865009
ESBL135	PRJEB22091	SAMEA104205992	ERS1865010
ESBL136	PRJEB22091	SAMEA104205993	ERS1865011
ESBL137	PRJEB22091	SAMEA104205996	ERS1865014
ESBL138	PRJEB22091	SAMEA104205998	ERS1865016
ESBL139	PRJEB22091	SAMEA104205999	ERS1865017
ESBL140	PRJEB22091	SAMEA104206001	ERS1865019
ESBL141	PRJEB22091	SAMEA104206002	ERS1865020
ESBL142	PRJEB22091	SAMEA104206003	ERS1865021
ESBL143	PRJEB22091	SAMEA104206004	ERS1865022
ESBL144	PRJEB22091	SAMEA104206005	ERS1865023
ESBL145	PRJEB22091	SAMEA104206006	ERS1865024
ESBL146	PRJEB22091	SAMEA104206007	ERS1865025
ESBL147	PRJEB22091	SAMEA104206008	ERS1865026
ESBL148	PRJEB22091	SAMEA104206009	ERS1865027
ESBL149	PRJEB22091	SAMEA104206010	ERS1865028
ESBL150	PRJEB22091	SAMEA104206011	ERS1865029
ESBL151	PRJEB22091	SAMEA104206012	ERS1865030
ESBL152	PRJEB22091	SAMEA104206013	ERS1865031
ESBL153	PRJEB22091	SAMEA104206014	ERS1865032
ESBL154	PRJEB22091	SAMEA104206015	ERS1865033
ESBL155	PRJEB22091	SAMEA104206017	ERS1865035
ESBL156	PRJEB22091	SAMEA104206018	ERS1865036
ESBL157	PRJEB22091	SAMEA104206019	ERS1865037
ESBL158	PRJEB22091	SAMEA104206020	ERS1865038
ESBL159	PRJEB22091	SAMEA104206021	ERS1865039
ESBL160	PRJEB22091	SAMEA104205896	ERS1864914
ESBL161	PRJEB22091	SAMEA104205900	ERS1864918
ESBL162	PRJEB22091	SAMEA104205901	ERS1864919
ESBL163	PRJEB22091	SAMEA104205902	ERS1864920
ESBL164	PRJEB22091	SAMEA104205903	ERS1864921
ESBL165	PRJEB22091	SAMEA104205904	ERS1864922
ESBL166	PRJEB22091	SAMEA104205906	ERS1864924
ESBL167	PRJEB22091	SAMEA104205907	ERS1864925
ESBL168	PRJEB22091	SAMEA104205910	ERS1864928
ESBL169	PRJEB22091	SAMEA104205912	ERS1864930
ESBL170	PRJEB22091	SAMEA104205913	ERS1864931
ESBL171	PRJEB22091	SAMEA104205915	ERS1864933
ESBL172	PRJEB22091	SAMEA104205916	ERS1864934
ESBL173	PRJEB22091	SAMEA104205917	ERS1864935
ESBL174	PRJEB22091	SAMEA104205918	ERS1864936
ESBL175	PRJEB22091	SAMEA104205919	ERS1864937
ESBL176	PRJEB22091	SAMEA104205920	ERS1864938
ESBL177	PRJEB22091	SAMEA104205921	ERS1864939
ESBL178	PRJEB22091	SAMEA104205922	ERS1864940
ESBL179	PRJEB22091	SAMEA104205923	ERS1864941
ESBL180	PRJEB22091	SAMEA104205924	ERS1864942
ESBL181	PRJEB22091	SAMEA104205925	ERS1864943
ESBL182	PRJEB22091	SAMEA104205927	ERS1864945
ESBL183	PRJEB22091	SAMEA104205930	ERS1864948
ESBL184	PRJEB22091	SAMEA104205932	ERS1864950
ESBL185	PRJEB22091	SAMEA104205934	ERS1864952
ESBL186	PRJEB22091	SAMEA104205936	ERS1864954
ESBL187	PRJEB22091	SAMEA104205937	ERS1864955
ESBL188	PRJEB22091	SAMEA104205939	ERS1864957
ESBL189	PRJEB22091	SAMEA104205941	ERS1864959
ESBL190	PRJEB22091	SAMEA104205942	ERS1864960
ESBL191	PRJEB22091	SAMEA104205943	ERS1864961
ESBL192	PRJEB22091	SAMEA104205945	ERS1864963
ESBL193	PRJEB22091	SAMEA104205949	ERS1864967
ESBL194	PRJEB22091	SAMEA104205951	ERS1864969
ESBL195	PRJEB22091	SAMEA104205953	ERS1864971
ESBL196	PRJEB22091	SAMEA104205954	ERS1864972
ESBL197	PRJEB22091	SAMEA104205955	ERS1864973
ESBL198	PRJEB22091	SAMEA104205956	ERS1864974
